# Supplementary material for: Harnessing ChatGPT and GPT-4 for evaluating the rheumatology questions of the Spanish access exam to specialized medical training
Source: Sci Rep. 2023 Dec 13;13:22129. doi: 10.1038/s41598-023-49483-6 (PMC10719375; doi:10.1038/s41598-023-49483-6)
Supplement: Supplementary file 1 — Supplementary Information 1. [file 41598_2023_49483_MOESM1_ESM.xlsx]

## Sheet: Krippendorff's alpha GPT-4
Krippendorff's alpha GPT-4
	R1	R2	R3	R4	R5	R6
R1		0.148	0.3	0.137	0.116	0.152
R2			0.336	0.327	0.331	-0.00822
R3				0.346	0.409	-0.0675
R4					0.422	0.00175
R5						-0.0876

## Sheet: Kendall with ties GPT-4
Kendall with ties GPT-4
	R1	R2	R3	R4	R5	R6
R1		0.642	0.76	0.684	0.691	0.586
R2			0.668	0.666	0.676	0.637
R3				0.673	0.708	0.626
R4					0.711	0.709
R5						0.674

## Sheet: Kendall without ties GPT-4
Kendall without ties GPT-4
	R1	R2	R3	R4	R5	R6
R1		0.466	0.515	0.446	0.432	0.443
R2			0.386	0.367	0.354	0.418
R3				0.339	0.337	0.38
R4					0.32	0.412
R5						0.373

## Sheet: Gwet’s AC2 GPT4
Gwet's AC2 GPT-4
	R1	R2	R3	R4	R5	R6
R1		0.88077	0.92785	0.91159	0.90254	0.91528
R2			0.95252	0.9524	0.95897	0.86647
R3				0.96859	0.9694	0.88396
R4					0.97643	0.89896
R5						0.88116

## Sheet: Krippendorff's alpha ChatGPT
Krippendorff's alpha ChatGPT
	R1	R2	R3	R4	R5	R6
R1		0.515	0.879	0.797	0.775	0.594
R2			0.584	0.516	0.573	0.00912
R3				0.786	0.81	0.501
R4					0.79	0.567
R5						0.493

## Sheet: Kendall with ties ChatGPT
Kendall with ties ChatGPT
	R1	R2	R3	R4	R5	R6
R1		0.807	0.948	0.898	0.896	0.887
R2			0.814	0.803	0.805	0.782
R3				0.9	0.906	0.901
R4					0.902	0.877
R5						0.897

## Sheet: Kendall without ties ChatGPT
Kendall without ties ChatGPT
	R1	R2	R3	R4	R5	R6
R1		0.646	0.783	0.783	0.753	0.752
R2			0.611	0.64	0.616	0.604
R3				0.741	0.717	0.72
R4					0.756	0.741
R5						0.729

## Sheet: Gwet’s AC2 ChatGPT
Gwet's AC2 ChatGPT
	R1	R2	R3	R4	R5	R6
R1		0.67025	0.93398	0.89462	0.87704	0.78757
R2			0.75645	0.6777	0.7829	0.36179
R3				0.89261	0.89884	0.70535
R4					0.88539	0.78447
R5						0.68106
